# Supplementary material for: Heterologous Expression of Platycodon grandiflorus PgF3′5′H Modifies Flower Color Pigmentation in Tobacco
Source: Genes (Basel). 2023 Oct 9;14(10):1920. doi: 10.3390/genes14101920 (PMC10606865; doi:10.3390/genes14101920)
Supplement: Supplementary file 1 [file genes-14-01920-s001.zip]

Archive with 1 entries (1 files):
- genes-2615482-supplement.xlsx
