# Supplementary material for: Heterologous Expression of Platycodon grandiflorus PgF3′5′H Modifies Flower Color Pigmentation in Tobacco
Source: Genes (Basel). 2023 Oct 9;14(10):1920. doi: 10.3390/genes14101920 (PMC10606865; doi:10.3390/genes14101920)
Supplement: Supplementary file 1 [file genes-14-01920-s001.zip › genes-2615482-supplement.xlsx]

## Sheet: Sheet1
			Table S1:	List, classes and contents of pigment metabolites detected in PgF3'5'H transgenic and wild-type K326 tobacco flowers.
cpd_ID	kegg_map	Index	Compounds	Class	WT-1	WT-2	WT-3	WT-4	W-52	W-53	W-54	W-55	W-56	W-58	W-59	W-60	VIP	Fold_Change	Type
C05908	ko00941,ko00942,ko01110	Del	Delphinidin	Delphinidin	N/A	N/A	N/A	N/A	9.30E-02	1.01E-01	8.67E-02	1.23E-01	9.18E-02	1.63E-01	9.14E-02	9.00E-02	1.31821	Inf	/
--	--	Del-3-O-gal	Delphinidin-3-O-galactoside	Delphinidin	1.73E-01	1.69E-01	1.77E-01	1.85E-01	3.27E-01	3.37E-01	2.72E-01	2.25E-01	1.79E-01	2.49E-01	2.07E-01	1.37E-01	0.663605	1.37146	insig
--	--	Del-3-O-ara	Delphinidin-3-O-arabinoside	Delphinidin	1.61E-01	1.62E-01	1.50E-01	1.80E-01	1.45E-01	1.56E-01	1.32E-01	1.20E-01	1.10E-01	1.47E-01	1.04E-01	9.19E-02	0.990429	0.770572	insig
C16315	ko00942	Del-3-O-rut	Delphinidin-3-O-rutinoside	Delphinidin	N/A	N/A	N/A	N/A	3.51E+00	1.58E-01	6.64E-02	3.62E+00	2.66E+00	1.06E+00	2.33E-01	4.69E-01	0.761889	Inf	/
C16301	ko00942	Del-3-O-(6-O-malonyl)-glu	Delphinidin-3-O-(6-O-malonyl-beta-D-glucoside)	Delphinidin	5.76E-01	5.40E-01	5.32E-01	5.05E-01	6.03E-01	7.53E-01	7.03E-01	7.58E-01	7.28E-01	6.16E-01	6.07E-01	5.84E-01	1.06434	1.24277	insig
C16306	ko00942	Cya-3-O-sop	Cyanidin-3-O-sophoroside	Cyanidin	3.41E-02	5.25E-02	3.85E-02	4.11E-02	3.73E-02	4.01E-02	4.57E-02	4.49E-02	4.23E-02	3.43E-02	3.77E-02	1.75E-02	0.350663	0.90203	insig
C08647	--	Cya-3-O-gal	Cyanidin-3-O-galactoside	Cyanidin	4.41E-01	5.19E-01	3.82E-01	4.04E-01	4.10E-01	5.09E-01	3.67E-01	3.68E-01	3.22E-01	3.15E-01	4.02E-01	2.15E-01	0.650028	0.832794	insig
C20490	ko00942	Cya-3-O-sam	Cyanidin-3-O-sambubioside	Cyanidin	1.11E-02	1.14E-02	1.25E-02	1.29E-02	1.61E-02	2.05E-02	1.84E-02	2.37E-02	2.29E-02	2.14E-02	1.82E-02	9.94E-03	1.00412	1.5791	insig
C08620	ko00942	Cya-3-O-rut	Cyanidin-3-O-rutinoside	Cyanidin	8.18E+01	8.56E+01	8.27E+01	8.95E+01	1.73E+02	1.67E+02	1.30E+02	2.13E+02	2.12E+02	1.84E+02	1.68E+02	1.08E+02	1.18191	1.99358296190716	insig
C12643	ko00942	Cya-3-O-(6-O-malonyl)-glu	Cyanidin-3-O-(6-O-malonyl-beta-D-glucoside)	Cyanidin	2.68E-02	3.44E-02	2.88E-02	2.83E-02	4.10E-02	6.09E-02	4.66E-02	5.83E-02	4.63E-02	4.20E-02	4.70E-02	3.37E-02	1.0862	1.58787	insig
--	--	Cya-3-O-xyl	Cyanidin-3-O-xyloside	Cyanidin	5.62E-02	6.32E-02	5.98E-02	6.25E-02	5.17E-02	4.83E-02	3.67E-02	3.16E-02	3.42E-02	2.45E-02	3.31E-02	2.05E-02	1.18111	0.580193	insig
--	--	Pet-3-O-gal	Petunidin-3-O-galactoside	Petunidin	1.74E-01	1.58E-01	1.69E-01	1.70E-01	1.73E-01	1.98E-01	1.81E-01	1.67E-01	1.46E-01	1.63E-01	1.78E-01	1.18E-01	0.132858	0.986503	insig
C12139	ko00942	Pet-3-O-glu	Petunidin-3-O-glucoside	Petunidin	1.17E+00	1.33E+00	1.36E+00	1.37E+00	1.77E+00	1.90E+00	1.80E+00	1.66E+00	1.38E+00	1.42E+00	1.67E+00	1.22E+00	0.791566	1.22557	insig
--	--	Pet-3-O-rut	Petunidin-3-O-rutinoside	Petunidin	N/A	N/A	N/A	N/A	3.73E+00	2.04E+00	1.41E+00	4.64E+00	3.82E+00	4.62E+00	2.56E+00	1.44E+00	1.17318	Inf	/
--	--	Pet-3-O-(6-O-malonyl)-glu	Petunidin-3-O-(6-O-malonyl-beta-D-glucoside)	Petunidin	1.01E+00	9.66E-01	9.42E-01	1.03E+00	1.54E+00	1.72E+00	1.43E+00	1.30E+00	1.39E+00	1.18E+00	1.34E+00	1.34E+00	1.16294	1.42273	insig
--	--	Pel-3-O-ara	Pelargonidin-3-O-arabinoside	Pelargonidin	1.03E-01	1.13E-01	1.08E-01	1.06E-01	1.05E-01	1.07E-01	1.22E-01	1.11E-01	1.14E-01	1.17E-01	1.14E-01	1.41E-01	0.600468	1.08106	insig
C12137	ko00942,ko01100,ko01110	Pel-3-O-glu	Pelargonidin-3-O-glucoside	Pelargonidin	4.32E-02	4.02E-02	3.92E-02	3.88E-02	9.69E-02	1.38E-01	7.98E-02	1.14E-01	1.34E-01	1.21E-01	1.12E-01	6.73E-02	1.22521	2.67108	up
C12644	ko00942	Pel-3-O-rut	Pelargonidin-3-O-rutinoside	Pelargonidin	5.61E+00	5.53E+00	5.94E+00	5.18E+00	1.90E+01	2.24E+01	1.64E+01	1.88E+01	1.92E+01	1.73E+01	1.88E+01	9.39E+00	1.25147	3.1708	up
C12642	ko00942	Pel-3-O-(6-O-malonyl)-glu	Pelargonidin-3-O-(6-O-malonyl-beta-D-glucoside)	Pelargonidin	7.83E-02	8.11E-02	8.70E-02	8.39E-02	1.87E-01	2.30E-01	1.71E-01	2.42E-01	2.25E-01	1.92E-01	1.83E-01	1.55E-01	1.32113	2.40273	up
C12141	ko00942	Peo-3-O-glu	Peonidin-3-O-glucoside	Peonidin	N/A	N/A	N/A	N/A	2.14E-03	2.79E-03	2.08E-03	2.32E-03	2.68E-03	2.81E-03	1.63E-03	2.70E-03	1.37475	Inf	/
--	--	Peo-3-O-rut	Peonidin-3-O-rutinoside	Peonidin	1.16E-01	1.14E-01	1.17E-01	1.30E-01	4.19E-01	4.53E-01	3.29E-01	5.38E-01	4.77E-01	4.73E-01	4.25E-01	2.41E-01	1.27414	3.52394	up
--	--	Mal-3-O-rut	Malvidin-3-O-rutinoside	Malvidin	N/A	N/A	N/A	N/A	1.96E-01	1.84E-01	9.03E-02	2.49E-01	1.73E-01	2.16E-01	1.90E-01	9.73E-02	1.27067	Inf	/
--	--	Fla_dihydrokaempferol	Dihydrokaempferol	flavonoid	1.35E+00	1.51E+00	1.46E+00	1.56E+00	4.78E+00	4.71E+00	5.20E+00	4.37E+00	3.93E+00	4.37E+00	3.50E+00	2.30E+00	1.21328	2.81817	up
--	--	Fla_chalcone	Chalcone	flavonoid	1.13E-02	1.02E-02	1.02E-02	1.08E-02	7.39E-03	7.81E-03	9.02E-03	8.08E-03	9.60E-03	1.30E-02	8.48E-03	8.90E-03	0.664426	0.850844	insig
--	--	Fla_quercetin-glu	Quercetin-3-O-glucoside	flavonoid	1.55E+03	1.72E+03	1.40E+03	1.52E+03	1.82E+03	1.68E+03	2.16E+03	1.82E+03	1.43E+03	2.12E+03	1.80E+03	1.40E+03	0.553467	1.14921	insig
--	--	Fla_rutin	Rutin	flavonoid	5.19E+03	5.14E+03	3.95E+03	4.98E+03	6.28E+03	8.30E+03	6.79E+03	5.48E+03	6.83E+03	7.37E+03	5.09E+03	4.91E+03	0.856961	1.32442	insig
--	--	Fla_kaempferol-3-O-rut	Kaempferol-3-O-rutinoside	flavonoid	2.29E+03	2.57E+03	2.11E+03	3.47E+03	3.74E+03	3.71E+03	3.78E+03	3.20E+03	3.07E+03	2.89E+03	2.89E+03	2.26E+03	0.621566	1.22181	insig
--	--	Fla_naringenin	Naringenin	flavonoid	2.14E+00	2.12E+00	2.18E+00	2.18E+00	3.27E+00	4.15E+00	3.12E+00	3.57E+00	3.38E+00	2.62E+00	3.18E+00	2.87E+00	1.18566	1.51938	insig
--	--	Fla_naringenin-7-O-glu	Naringenin-7-O-glucoside	flavonoid	1.46E+00	1.39E+00	1.66E+00	1.46E+00	2.61E+00	3.15E+00	2.72E+00	3.45E+00	2.24E+00	2.31E+00	2.57E+00	2.51E+00	1.24453	1.80475	insig
--	--	Del-3-rut-5-glu	Delphinidin-3-rutinoside-5-glucoside	Delphinidin	9.83E+00	5.84E+00	6.59E+00	7.70E+00	9.85E+00	1.83E+01	5.88E+00	6.55E+00	7.58E+00	8.68E+00	1.13E+01	5.57E+00	0.315979	1.23105	insig
--	--	Del-3-O-(6-O-malonyl)-glu-glu	Delphinidin-3-O-(6-O-malonyl)-glucoside-3'-glucoside	Delphinidin	5.42E-02	5.73E-02	5.25E-02	5.41E-02	6.21E-02	5.41E-02	5.86E-02	N/A	5.37E-02	5.24E-02	5.41E-02	6.63E-02	0.254333	0.920092	insig
--	--	Pet-3-O-(coumaryl)-glu	Petunidin-3-O-(coumaryl)-glucoside	Petunidin	2.65E-01	4.14E-01	2.12E-01	2.91E-01	3.91E-01	4.87E-01	3.84E-01	9.36E-01	3.98E-01	3.44E-01	7.24E-01	2.89E-01	0.680306	1.67398	insig
--	--	Pel-3-(6-p-coumaroyl)-glu	Pelargonidin-3-O-(coumaryl)-glucoside	Pelargonidin	7.16E-02	6.77E-02	6.64E-02	6.76E-02	N/A	N/A	N/A	N/A	N/A	N/A	N/A	N/A	1.40432	0	/
--	--	Peo-3-O-(6-O-p-coumaryl)-glu	Peonidin-3-O-(6-O-p-coumaryl)-glucoside	Peonidin	5.78E-02	5.72E-02	5.50E-02	5.21E-02	N/A	N/A	N/A	N/A	N/A	N/A	N/A	N/A	1.40301	0	/
C12646	ko00942	Cya-3-O-rut-5-O-glu	Cyanidin-3-rutinoside-5-glucoside	Cyanidin	7.33E-02	7.34E-02	7.25E-02	7.67E-02	6.83E-02	7.44E-02	6.75E-02	8.04E-02	7.43E-02	7.65E-02	7.09E-02	6.23E-02	0.254637	0.970842	insig
				N/A: the substance was not detected in this study; Inf: this value tends to infinity; Insig: the difference was insignificant between the two groups.
